# Supplementary material for: Self-Assembly of Amphiphilic Comb-like Copolymers into Micelles and Vesicles in Solution
Source: Polymers (Basel). 2025 Jul 4;17(13):1870. doi: 10.3390/polym17131870 (PMC12251614; doi:10.3390/polym17131870)
Supplement: Supplementary file 1 [file polymers-17-01870-s001.zip]

Archive with 1 entries (1 files):
- polymers-3672694-supplementary.pdf
